# Supplementary material for: A commensal protozoan attenuates Clostridioides difficile pathogenesis in mice via arginine-ornithine metabolism and host intestinal immune response
Source: Nat Commun. 2024 Apr 2;15:2842. doi: 10.1038/s41467-024-47075-0 (PMC10987486; doi:10.1038/s41467-024-47075-0)
Supplement: Supplementary file 4 — Supplementary Data 1 [file 41467_2024_47075_MOESM4_ESM.xlsx]

## Sheet: Sheet1
Primer	Sequence (5' to 3')
	Forward	Reverse
b-actin	GGCTGTATTCCCCTCCATCG	CCAGTTGGTAACAATGCCATGT
Il1b	TGCCACCTTTTGACAGTGATG	ATGTGCTGCTGCGAGATTTG
Il6	AGACAAAGCCAGAGTCCTTCAG	GAGCATTGGAAATTGGGGTAGG
Il36g	TCCTGACTTTGGGGAGGTTTT	TCACGCTGACTGGGGTTACT
Cxcl1	CACCCAAACCGAAGTCATAGC	GAAGCCAGCGTTCACCAGA
Ifng	ACGGCACAGTCATTGAAAGC	TGCTGATGGCCTGATTGTCTT
Arg1	CTCCAAGCCAAAGTCCTTAGAG	AGGAGCTGTCATTAGGGACATC
Nos2	GTTCTCAGCCCAACAATACAAGA	GTGGACGGGTCGATGTCAC
Otc	AGGGTCACACTTCTGTGGTTC	CAGAGAGCCATAGCATGTACTG
Ass1	ACACCTCCTGCATCCTCGT	GCTCACATCCTCAATGAACACCT
Odc	GACGAGTTTGACTGCCACATC	CGCAACATAGAACGCATCCTT
