# Supplementary material for: A commensal protozoan attenuates Clostridioides difficile pathogenesis in mice via arginine-ornithine metabolism and host intestinal immune response
Source: Nat Commun. 2024 Apr 2;15:2842. doi: 10.1038/s41467-024-47075-0 (PMC10987486; doi:10.1038/s41467-024-47075-0)
Supplement: Supplementary file 6 — Source Data [file 41467_2024_47075_MOESM6_ESM.xlsx]

## Sheet: Figure 1
Figure 1B	time(h)	NC
	0	100	100	100	100	100	100	100	100	100	100
	12	98.2533	98.2759	101.333	96.1864	97.7876	99.1968	98.3471	99.1736	100.424	98.7234
	24	100	99.569	104	100	99.5575	104.016	102.066	106.612	102.542	101.277
	36	98.69	99.1379	101.333	97.8814	97.3451	97.5904	96.6942	99.5868	98.7288	100.425
	48	100.873	101.724	100.889	102.119	104.425	104.418	102.893	108.678	102.542	102.128
		NC+T.mu
	0	100	100	100	100	100	100	100	100	100	100
	12	98.0488	100.943	99.0741	101.493	99.5122	98.4043	96.1165	99.4845	97.8261	97.7778
	24	99.5122	103.302	100	102.985	101.463	101.596	101.456	100	100.543	101.111
	36	96.5854	100.943	98.1482	99.005	98.5366	99.4681	97.0874	99.4845	97.2826	98.8889
	48	102.927	101.415	96.7593	96.5174	98.5366	97.8723	103.398	99.4845	102.174	101.111
		CDI
	0	100	100	100	100	100	100	100	100	100	100
	12	98.1132	97.7273	98.1043	95.5157	96.4758	94.5098	96.8628	96.9298	96.7871	99.1597
	24	97.1698	101.364	102.37	93.2735	99.5595	93.3333	87.451	93.8597	97.1887	97.0588
	36	85.3774	94.5455	93.3649	76.6816	78.4141	85.4902	84.3137	89.4737	91.1647	86.1345
	48	79.2453	79.0909	79.6209	75.3363	74.8899	81.9608	78.4314	87.2807	80.3213	80.2521
		CDI+T.mu
	0	100	100	100	100	100	100	100	100	100	100
	12	97.7273	95.7672	97.9487	97.7011	94.7644	97.5728	96.5517	96.7391	97.3684	96.9231
	24	93.6364	94.709	98.4615	97.7011	96.3351	100.485	99.4253	100	101.579	105.641
	36	92.7273	96.2963	95.8974	95.4023	94.7644	99.0291	95.977	97.8261	99.4737	103.077
	48	94.5455	95.2381	91.7949	91.954	93.7173	94.6602	90.8046	92.9348	94.7368	96.9231
Figure 1C	time(h)	NC
	0	0	0	0	0	0	0	0	0	0	0
	12	1	1	0	1	1	1	1	1	0	1
	24	0	1	0	0	1	0	0	0	0	0
	36	1	1	0	1	1	1	1	1	1	0
	48	0	0	0	0	0	0	0	0	0	0
		NC+T.mu
	0	0	0	0	0	0	0	0	0	0	0
	12	1	0	1	1	0	1	1	1	1	1
	24	1	0	1	0	0	0	0	0	0	0
	36	1	0	2	1	1	1	1	1	1	1
	48	0	0	2	1	1	1	0	1	0	0
		CDI
	0	0	0	0	0	0	0	0	0	0	0
	12	1	1	1	1	1	2	1	1	1	1
	24	5	0	2	6	5	5	7	5	1	1
	36	9	8	8	10	10	9	10	8	7	9
	48	12	12	12	12	12	12	12	10	12	11
		CDI+T.mu
	0	0	0	0	0	0	0	0	0	0	0
	12	1	1	1	1	2	1	1	1	1	1
	24	2	2	1	1	1	0	1	0	0	0
	36	4	3	3	3	4	9	10	1	2	0
	48	6	5	6	6	6	5	7	4	5	3
Figure 1E	group	Colon length (cm)
	NC	6.6	7.7	6.6	7.3	6.6	7.2	6.3	6.5	7.3	6.6
	NC+T.mu	6.5	5.9	6.1	6.4	6	6	7	6.5	6.5	6.6
	CDI	4.7	4.5	5	4.8	4.8	5.7	5.3	5.3	5.7	5.1
	CDI+T.mu	6	6	6.1	6	6	6.4	5.8	5.6	5.5	5.6
Figure 1F	group	Histological Score
	NC	0	0	0	0	0	0	0	0	0	0
	NC+T.mu	0	1	0	1	1	1	0	0	1	0
	CDI	9	8	7	7	8	8	9	8	8	7
	CDI+T.mu	2	3	1	2	2	2	3	3	4	5
Figure 1H	group	Goblet Cells/High Power Filed
	NC	95	124	107	105	115	115	77	64	62	52
	NC+T.mu	72	109	106	119	63	112	76	98	137	155
	CDI	54	67	76	62	38	44	38	68	70	47
	CDI+T.mu	81	108	92	98	100	66	103	73	80	78
Figure 1I	time(h)	CDI
	12 h-Faeces	5.54571	5.19771	5.34969	5.61261	5.66997	5.57649	5.39898	4.93695
	24 h-Faeces	6.81403	7.67778	8.66005	7.24667	7.03937	7.1261	7.44601	7.27047
	48 h-Cecal contents	5.97302	5.72885	5.81625	5.76101	6.00504	5.16585	5.83819	5.16438
	time(h)	CDI+T.mu
	12 h-Faeces	5.74055	5.12494	4.36151	5.87302	5.28552	5.19723	5.43771	5.66216
	24 h-Faeces	7.60852	8.03133	7.58877	8.01934	7.7702	8.00082	7.55013	7.77784
	48 h-Cecal contents	5.6522	5.95298	5.70638	4.6002	5.46835	5.62332	4.59385	5.84655
Figure 1J	time(h)	CDI
	12 h-Faeces	4.01211	4.10595	4.04866	4.28162	4.44466	4.23126	4.07676	4.1478
	24 h-Faeces	6.93114	7.36527	8.7112	7.63238	5.40735	4.87429	4.78959	4.70349
	48 h-Cecal contents	6.94424	6.49609	7.14336	7.07803	6.59007	6.90658	7.17887	6.53092
	time(h)	CDI+T.mu
	12 h-Faeces	4.33307	3.92082	4.20661	4.35286	4.47457	3.8962	4.98177	4.24718
	24 h-Faeces	6.69545	6.54941	7.1509	6.14181	7.0367	7.09773	6.65862	6.37208
	48 h-Cecal contents	7.48526	6.7508	7.55148	6.19444	7.43264	7.04474	7.03862	7.20102
Figure 1K	CDI (Cecum )	CDI+T.mu (Cecum )
	3.53114	2.72915
	3.09634	3.75087
	3.20042	3.57507
	4.22264	3.46517
	3.09928	3.69288
	4.3367	4.08164
	4.47173	3.85629
	4.08107	3.15906
Figure 1L	CDI(Cecum )	CDI+T.mu(Cecum )
	4.16941	3.92545
	3.24895	3.8376
	2.64111	3.44153
	4.72125	3.50864
	4.72877	3.41928
	4.19473	3.89758
	4.7124	3.64916
	3.71935	3.98606
Figure 1M		CDI
	12 h-Faeces	197.237	193.445	173.339	696.667	143.217	253.768	112.082	52.8451
	24 h-Faeces	300.219	363.753	310.703	280.485	226.111	150.409	253.448	260.284
	48 h-Cecal contents	108.192	94.0135	145.165	148.079	54.3186	123.152	91.554	68.0088
		CDI+T.mu
	12 h-Faeces	143.754	64.721	101.217	85.8053	49.915	53.1904	98.021	50.6378
	24 h-Faeces	68.6641	107.865	100.183	31.0917	124.32	112.206	37.0659	24.4369
	48 h-Cecal contents	46.4166	66.2473	46.6034	33.1709	26.0766	77.664	41.0474	89.2676

## Sheet: Figure 2
Figure 2A	time(days)	NC
	0	100	100	100	100	100
	1	100.467	99.5238	102.451	101.01	98.6425
	2	103.738	100.952	103.922	104.04	98.19
	3	103.738	100.952	105.392	101.01	97.2851
	4	106.542	104.286	107.353	104.04	97.2851
	5	108.879	109.048	111.275	106.566	99.1176
	6	109.813	110	112.255	109.596	101.738
	7	108.879	110.952	112.745	114.647	103.57
	time(days)	NC+T.mu
	0	100	100	100	100	100	100	100	100
	1	95.3704	100	102.564	106.806	100.49	100	103.627	101.571
	2	97.6852	97.5	95.8974	102.094	98.0392	103.465	103.627	102.618
	3	96.7592	100	96.9231	104.712	98.0392	103.465	103.627	104.712
	4	92.5926	100	97.9487	104.712	98.0392	106.436	103.627	102.618
	5	92.5926	100	100	104.712	98.0392	110.396	106.736	104.712
	6	93.9815	100	102.564	110.471	101.961	111.881	113.99	104.712
	7	98.6111	100	101.026	111.518	98.0392	111.386	110.881	105.236
Figure 2B	time (h)	NC
	0	100	100	100	100	100
	12	99	99	99	99	99
	24	99	100	102	100	101
	36	99	100	100	98	99
		CDI
	0	100	100	100	100	100	100	100	100
	12	95	99	96	99	96	97	100	94
	24	102	101	100	104	99	101	102	94
	36	84	83	85	85	81	83	84	80
		CDI+T.mu
	0	100	100	100	100	100	100	100	100
	12	99	99	98	100	99	97	97	97
	24	101	107	103	100	100	100	100	103
	36	99	100	100	99	99	98	95	97
Figure 2C	time (h)	NC
	0	0	0	0	0	0
	12	0	0	0	0	1
	24	0	0	0	0	1
	36	0	0	0	1	1
		CDI
	0	0	0	0	0	0	0	0	0
	12	1	1	1	1	1	1	1	1
	24	0	0	0	0	0	0	1	0
	36	10	10	10	9	10	9	10	9
		CDI+T.mu
	0	0	0	0	0	0	0	0	0
	12	2	1	1	0	1	1	1	1
	24	3	1	1	0	0	0	1	0
	36	1	0	0	1	1	1	1	1
Figure 2D	Days	CDI	CDI+T.mu
	2	1
	2	1
	2	1
	2	1
	2	1
	10		0
	10		0
	10		0
	10		0
	10		0
Figure 2E	time(h)	CDI
	12	3.06173	2.75449	3.54668	3.12494	3.19044	4.68258	4.54435	5.03843
	24	4.12611	5.51266	4.37161	3.58503	4.74958
	36	4.92996	4.67572	3.18046	3.18977	2.75945	3.41859	3.70365	3.52404
	time(h)	CDI+T.mu
	12	3.50584	3.57106	3.0655	3.11257	3.03562	3.32945	3.55709	3.09286
	24	5.3279	4.38756	3.45593	4.22848	3.83606	4.75121	4.74742	4.65365
	36	2.74958	2.82681	3.61083	2.88941	3.30103	2.66555	3.43845	2.35115
Figure 2F	time(h)	CDI
	12	4.16816	5.1707	5.36251	4.19968	5.22245	3.90136	3.41642	2.84771
	24	4.43063	5.89287	6.13128	6.06215	4.74958
	36	6.95629	6.63798	6.60642	6.4908	6.23657	6.47658	6.6367	6.33333
	time(h)	CDI+T.mu
	12	4.91068	5.15335	4.88368	4.39389	3.21113	3.82082	3.73597	4.09205
	24	4.70997	4.87881	5.20351	5.19111	3.80855	4.21042	4.23732	4.10958
	36	6.05061	5.6	6.4859	5.88941	5.69897	5.84164	5.23433	5.22
Figure 2G	time(h)	CDI
	12	94.8095	122.742	58.0981	142.023	82.2279	65.2252	70.0319	77.7182
	24	98.9302	668.358	786.952	566.3	29.8008
	36	320.807	335.479	144.433	474.268	245.844	313.494	249.82	347.655
		CDI+T.mu
	12	61.1022	57.2972	49.1979	23.2459	35.5079	72.7962	53.57	21.5444
	24	42.4628	59.0584	80.3314	47.099	98.9302	47.0138	55.6225	58.1984
	36	171.802	56.0552	115.937	103.241	73.619	136.987	45.8943	37.8192
Figure 2I		colon length (cm)
	NC	7.3	7.3	7.8	6.5	7.5
	CDI	4.8	5.2	5.3	5.5	4.3	5	5.4	5.8
	CDI+T.mu	6.1	7.1	7.2	8	6.2	6.5	7.1	7.1
		Histological Score
	NC	0	0	0	1	1
	CDI	8	7	7	7	6	8	5	8
	CDI+T.mu	1	1	0	0	1	1	2	1
Figure 2K		Goblet Cells
	NC	96	73	62	66	86
	CDI	10	6	9	12	10	11	14	15
	CDI+T.mu	96	91	87	81	75	70	80	65
Figure 2L		NC						CDI									CDI+T.mu
	Cxcl1	1.25183	2.14956	0.264995	0.729024	0.604594		383.754	158.028	127.472	197.272	135.678	125.717	517.007	397.287		0.786784	1.41818	2.01956	2.22536	3.66557	1.39865	1.48869	3.19107
	Il1b	0.140704	2.82986	0.379122	0.532455	1.11786		5.98243	20.5452	6.10814	9.00504	10.6349	19.3027	22.3272	5.77865		2.26692	2.29856	1.38581	1.9463	1.45471	2.12982	2.77163	3.05407
	Ifng	0.0727613	0.0727613	0.231537	0.186768	0.13256		0.201565	0.217534	0.15382	0.214539	0.216032	0.213058	0.161468	0.169495		1.27396	0.757499	0.506739	0.731696	0.939077	0.450412	0.972194	0.30764
Figure 2M	CXCL1
	NC	4151.52	3276.54	5117.38	4746.92	2966.13
	CDI	9529.81	11780.3	9643.16	12285.1	8437.37	9109.25	10106.1	12659.6
	CDI+T.mu	5350.99	4556.05	5983.18	6671.59	5759.14	5951.24	6360.73	5959.9
Figure 2N	IL-1β
	NC	167.808	119.444	218.7	180.844	152.923
	CDI	1315.36	1236.26	1401.42	1286.77	1256.94	976.204	1553.71	1250.4
	CDI+T.mu	332.364	256.133	366.923	459.256	453.511	590.689	453.595	425.314
Figure 2O	IFN-g
	NC	739.375	532.247	1235.28	1309.54	764.967
	CDI	518.932	546.319	560.418	489.106	874.695	610.996	560.901	727.869
	CDI+T.mu	858.273	706.237	903.037	889.45	914.758	1133.84	1013.43	735.329

## Sheet: Figure 3
Figure 3A		Neutrophil (%)
	NC	0.055	0.069	0.14	0.077	0.066	0.28	0.5	0.2
	NC+T.mu	0.66	0.91	0.52	0.58	0.75	0.789	1.02	1.34
	CDI	38	36.3	26.2	24.3	30.6	39	26.7	12
	CDI+T.mu	11.1	18.4	9.6	10.5	14.7	5.51	5.13	6.08
		Neutrophil conuts (×103)
	NC	0.460233	0.531487	2.21485	0.453318	0.620079	1.1	1.2	0.8006
	NC+T.mu	6.26041	10.9871	7.95502	13.4383	9.40842	10.3589	8.6521	5.9356
	CDI	863.533	684.476	346.207	422.077	361.634	656.329	560.782	321.357
	CDI+T.mu	262.974	187.345	191.227	220.248	227.913	190.561	245.218	302.264
Figure 3B		Neutrophil conuts (×105/mL)
	NC	0.290667	0.421333	3.75467	1.912	2.288	1.03067	0.18	1.13467
	NC+T.mu	1.44267	1.68933	2.32933	1.26533	2.204	1.768	1.75867	2.06
	CDI	3.436	2.83333	2.472	2.49867	5.95733	1.35867	0.765333	3.72267
	CDI+T.mu	8.04	0.765333	6.66533	5.55867	5.432	7.17333	3.41867	6.51467
		Neutrophil (%)
	NC	11.1	0.97	2.1	4.77	6.96	4	5.93	4.15
	NC+T.mu	3.07	7.31	3.93	5.89	6.22	7.49	6.38	6.34
	CDI	11.4	6.46	13.6	5.21	10.8	4.48	3.14	2.26
	CDI+T.mu	11.7	7.32	11.4	13	24.8	4.25	16.7	26.3
Figure 3C		Neutrophil conuts (×106)
	NC	2.34488	2.35576	1.68848	2.16048	2.12168	1.31928	1.43408	1.92328
	NC+T.mu	2.63736	2.46616	2.16424	2.66808	2.09024	2.3504	2.05136	1.33488
	CDI	0.81952	0.88216	1.0352	0.82408	0.95328	1.04424	0.76464	0.54848
	CDI+T.mu	1.78064	1.73416	1.83784	1.64776	1.46224	1.31504	1.7004	2.5132
		Neutrophil %
	NC	43.9	44.8	42	39.3	34.2	41.6	37.2	40.7
	NC+T.mu	48	45.9	40.6	48.3	40.3	45.1	37.9	37.5
	CDI	21.5	18.4	19.7	19.9	17	17.1	16.6	11.8
	CDI+T.mu	33.6	28.7	23.6	30.6	33.7	30.3	27.6	31
Figure 3D		Relative Cxcl1 mRNA level
	NC	1.35347	1.06191	1.09936	0.471937	0.782773
	CDI	27.935	21.318	24.488	25.753	15.8528
	CDI+T.mu	8.32048	15.0741	8.14925	10.173	7.81728
Figure 3E		CXCL1 (pg/g)
	NC	1001.72	2966.33	1723.9	354.894	5327.7
	CDI	20571	16536.8	16335.2	24583.7	20633.3
	CDI+T.mu	14287.3	9110.95	18117	16287	14788.9
Figure 3F		Relative Il36g mRNA level
	NC	0.1509	1.32103	1.79212	1.11858	0.688566
	CDI	14.1396	41.4031	25.6639	20.5586	16.6987
	CDI+T.mu	12.1397	14.5371	12.5679	14.9458	13.6579
Figure 3G		IL-36G(pg/g)
	NC	8159.34	6900.81	7933.34	9221.25	7204.15
	CDI	22352.7	13962.8	16606.2	15132.9	20010.6
	CDI+T.mu	8817.35	10257.9	7999.55	14640.2	14241.1
Figure 3H		Relative Il6 mRNA level
	NC	0.370103	1.21083	1.01818	1.31585	1.66555
	CDI	32.8085	26.4647	20.478	18.2017	5.71994
	CDI+T.mu	27.0208	19.6438	27.398	2.19771	1.60882
Figure 3I		IL-6 (pg/g)
	NC	510.505	386.892	262.831	364.693	350.984
	CDI	722.558	594.335	581.013	493.117	904.529
	CDI+T.mu	162.488	623.408	206.547	423.737	504.395
Figure 3J		Relative Il1b mRNA level
	NC	1.16878	1.38992	0.560583	0.898132	0.879649
	CDI	3.14923	12.2101	11.3924	9.06307	7.56846
	CDI+T.mu	1.80876	6.63456	4.89056	5.9794	2.55797
Figure 3K		IL-1β(pg/g)
	NC	901.01	749.573	945.307	947.675	778.047
	CDI	4071.14	1396.28	2003.86	1732.5	1923.02
	CDI+T.mu	1259.39	1077.27	1067.9	1109.96	773.992
Figure 3L		IL-1β (pg/mL)
	NC	0.002	0.005	0.002	0.009	0.003
	CD	88.2963	90.5185	90.8889	94.4074	84.963
	CD+T.mu (1:1/5)	51.6296	46.4444	48.1111	49.5926	49.4074
	CD+T.mu (1:1)	26.4444	25.5185	25.7037	28.1111	26.0741
	CD+T.mu (1:5)	31.4444	33.2963	32.9259	36.4444	30.3333

## Sheet: Figure 4
Figure 4A	CD4+IFNg+in CD3+(%)
	NC	0.18	0.9	1.74	5.56	1.37	1.65
	NC+T.mu	2.28	5.36	1.58	1.73	3.67	2.05
	CDI	2.8	2.98	2.17	3.69	5.49	6.82
	CDI+T.mu	9.18	8.7	9.04	13.5	8.73	7.82
	CD4+IFNg+ cells (×103)
	NC	0.104	0.539	0.618	0.547	0.647	1.311
	NC+T.mu	0.199	1.006	10.341	1.042	0.517	2.133
	CDI	0.333	3.053	2.564	3.341	0.7	1.719
	CDI+T.mu	5.479	5.23	9.726	20.601	7.483	12.759
Figure 4B	CD4+IL17A+ in CD3+(%)
	NC	2.45	4.9	4.98	12.6	3.24	2.89
	NC+T.mu	9.31	22.9	3.67	7.85	5.81	5.51
	CDI	2.05	6.68	4.53	8.99	8.75	15.1
	CDI+T.mu	11.5	8.84	9.1	20.2	13	11.4
	CD4+IL17A+ cells (×103)
	NC	1.507	3.34	2.094	1.811	1.77	2.209
	NC+T.mu	0.94	6.036	25.06	4.912	0.929	6.3
	CDI	0.41	6.859	6.545	6.212	4.426	5.05
	CDI+T.mu	8.002	5.446	9.741	29.807	12.302	20.588
Figure 4C	NC	1.11419	0.905006	1.29774	1.24487	0.613868
	CDI	0.230313	0.158402	0.722799	0.175759	0.332555
	CDI+T.mu	1.09885	1.18591	0.685867	0.813191	1.25353
Figure 4D	IFN-γ (pg/g)
	NC	589.091	1055.45	1112.73	1431.82	2094.55
	CDI	220.909	245.454	278.182	482.727	122.727
	CDI+T.mu	1701.82	540	777.273	728.182	1063.64
Figure 4E	IL-17A (pg/g)
	NC	1210.31	985.162	844.394	1692.73	1064.84	2456.62
	NC+T.mu	1063.71	961.353	1937.69	950.825	2221.1	3320.23
	CDI	450.789	888.469	831.882	519.187	771.769	780.429
	CDI+T.mu	802.84	987.759	956.662	1934.24	1682.88	1677.4
Figure 4F	time(h)	NC
	0	100	100	100	100	100	100
	12	98	97	97	97	97	96
	24	101	100	100	100	100	100
	36	95	98	97	96	96	96
	48	100	99	103	100	100	102
		CDI
	0	100	100	100	100	100	100
	12	96	96	95	96	98	98
	24	93	96	89	95	101	90
	36	86	85	85	81	94	84
	48	79	81	78	83	86	79
		CDI+T.mu
	0	100	100	100	100	100	100
	12	99	98	99	98	98	97
	24	95	98	97	101	102	100
	36	90	95	88	99	93	88
	48	87	94	85	86	87	87
		CT+Ifngr-/-
	0	100	100	100	100	100	100
	12	95	99	97	99	99	98
	24	93	97	97	96	96	96
	36	93	91	95	93	94	94
	48	81	81	84	82	89	82
Figure 4G	time(h)	NC
	0	0	0	0	0	0	0
	12	1	1	1	1	1	0
	24	0	0	0	0	0	0
	36	1	1	1	1	1	1
	48	0	1	0	0	0	0
	time(h)	CDI
	0	0	0	0	0	0	0
	12	1	1	1	1	1	1
	24	1	3	1	0	1	0
	36	4	5	4	4	4	3
	48	6	6	7	5	6	4
	time(h)	CDI+T.mu
	0	0	0	0	0	0	0
	12	1	1	1	1	1	1
	24	1	0	1	1	0	0
	36	2	3	1	3	1	2
	48	4	3	2	3	3	3
	time(h)	CT+Ifngr-/-
	0	0	0	0	0	0	0
	12	1	1	1	1	1	1
	24	2	1	1	1	1	1
	36	2	2	2	2	1	2
	48	8	8	5	8	6	6
Figure 4I		Colon length(cm)
	NC	7.4	7	6	7.5	6.7	6.3
	CDI	5	7.3	4.6	5.3	5.4	4.6
	CDI+T.mu	6.4	6.2	7.1	6.4	6.3	6.7
	CT+Ifngr-/-	5.3	6.3	6.3	5.3	5.8	5.8
Figure 4J		Histological Score
	NC	0	1	0	1	1	0
	CDI	5	6	6	5	6	6
	CDI+T.mu	5	3	5	4	5	3
	CT+Ifngr-/-	7	6	5	5	6	6
Figure 4K	Goblet Cells/High Power Filed
	NC	374	471	563	489	608	587
	CDI	288	208	189	301	201	218
	CDI+T.mu	267	385	288	417	440	329
	CT+Ifngr-/-	280	113	194	245	244	103
Figure 4L		Relative MUC2 intensity (%)
	NC	85.2036	96.2264	109.335	95.6306	101.291	112.314
	CDI	76.2661	58.3913	64.9454	68.5204	61.3704	61.0725
	CDI+T.mu	82.8203	85.2036	84.3098	78.9474	73.287	84.6077
	CT+Ifngr-/-	79.2453	67.0308	59.5829	67.9245	65.5412	61.9662
Figure 4M		CDI	CDI+T.mu	CT+Ifngr-/-
	CFU/g	2.92591	3.88356	3.93554
		3.792	4.51463	4.34679
		3.90702	4.03121	4.68124
		3.31967	2.77186	3.90808
		3.45842	3.04	5.13264
		3.51075	3.03433	4.928
Figure 4N		CDI	CDI+T.mu	CT+Ifngr-/-
	CFU/g	4.62488	3.98047	4.71369
		3.94198	3.91257	5.97518
		4.60599	3.85512	5.27107
		4.6207	3.77186	5.10438
		4.83317	4.04	5.15132
		4.4219	5.43227	5.22185
Figure 4O		TcdB (pg/g)
	CDI	55.2374	83.4053	110.196	75.5072	142.208	88.1867
	CDI+T.mu	24.4563	19.4037	24.5851	28.1214	39.2809	26.3666
	CT+Ifngr-/-	103.381	181.968	193.962	92.5869	39.0229	184.5

## Sheet: Figure 5
Figure 5F		NC						NC+T.mu						CDI						CDI+T.mu
	Arginine	280.813	268.732	145.145	266.656	213.263	250.2	140.152	128.415	163.618	241.264	177.892	150.32	5.87588	0.513869	0.246886	20.204	28.3211	25.0099	76.7703	55.9157	60.8641	34.4993	36.7247	64.3608
	Citrulline	4.26099	5.33163	5.49404	6.50702	5.97368	6.3	29.7575	45.619	24.5784	24.645	31.7883	30.5	21.6496	21.0147	15.9645	21.7172	14.97	21.4552	47.2229	43.5132	34.0432	43.5245	36.7981	43.0398
	Ornithine	5.66998	28.0922	32.1201	40.1982	54.8553	30	257.436	148.287	169.094	188.238	185.653	175.2	565.929	162.531	228.524	189.7	184.857	237.936	74.9762	51.8057	107.689	90.3693	97.4717	50.6454
Figure 5G		NC						NC+T.mu						CDI						CDI+T.mu
	Putrescine	12.5938	16.6748	24.5822	61.0305	50.3118	34.2	346.482	259.287	463.27	382.504	378.481	300.2	22.9533	32.5124	46.3499	31.2947	15.9363	26.0569	95.9296	109.615	69.9965	176.692	101.504	62.9872
	Alanine	159.417	174.495	82.787	156.264	131.02	135.3	121.402	152.017	214.887	225.843	228.306	180.6	101.152	55.6745	44.0781	130.992	98.7437	145.011	150.359	153.85	163.294	155.956	178.419	233.196
	5-aminovalerate	333.473	380.485	317.996	488.097	442.03	395.6	792.33	769.836	945.659	928.913	880.923	890.5	138.965	59.7168	58.5187	273.394	228.121	241.891	1012.68	552.407	370.045	414.577	344.802	380.649
Figure 5H		NC							NC+T.mu							CDI							CDI+T.mu
	Arginine	22.451	25.94	16.732	20.518	22.439	8.6	Arginine	13.836	14.762	17.089	12.946	14.643	15.2	Arginine	9.319	13.744	13.008	13.122	16.839	13.224	Arginine	24.124	18.838	18.58	15.03	20.47	21.338
	Citrulline	4.11	2.687	4.262	3.563	3.209	3	Citrulline	9.51	8.086	10.387	7.478	9.181	10.5	Citrulline	8.235	6.371	4.1	6.284	5.15	6.949	Citrulline	12.299	12.007	11.286	15.598	10.31	10.37
	Ornithine	2.6	2.597	3.264	2.789	3.108	2.8	Ornithine	6.145	5.326	4.622	4.53	4.955	5.6	Ornithine	4.45	4.528	5.564	4.831	5.288	4.416	Ornithine	6.551	4.713	4.076	4.565	3.987	4.392
Figure 5I		NC						NC+T.mu						CDI						CDI+T.mu
	Arginine	11.548	12.8	12.446	11.79	11.227	10.12	17.544	14.408	11.668	17.756	21.88	18.93	11.5079	6.61405	11.7582	13.7731	16.1728	14.5	16.7279	12.2583	12.8781	14.7428	14.1687	13.2064
	Citrulline	7.765	7.227	6.807	7.897	7.873	8.2	10.139	10.419	11.949	11.669	16.016	13.15	8.79267	10.2365	10.0699	8.46905	7.99424	9.12093	15.2514	7.00727	8.56794	7.12637	7.51809	7.818
	Ornithine	7.628	6.506	9.895	8.523	6.915	9.1	9.947	8.4	7.8	9.33	11.231	10.65	7.794	7.567	9.709	7	9.963	8.453	10.149	6.066	5.886	6.938	6.945	6.618
Figure 5J		NC					CDI					CDI+T.mu
	Nos2	1.38351	1.39313	1.26429	0.762249	0.658992	38.2132	49.385	44.8178	48.0345	9.56877	41.8165	71.8044	102.964	58.7289	58.3233
	Ass1	0.832776	0.777007	1.32501	1.25353	0.93045	0.646176	0.408951	0.76313	0.486327	0.712025	1.00696	1.05702	0.97942	0.933033	0.846745
	Arg1	0.961927	0.729005	0.734075	0.670821	0.959264	17.1484	16.6794	13.9288	12.9063	19.5622	10.4107	7.46426	5.6962	12.042	11.9588
	Otc	1.27751	1.03766	1.05215	0.775572	1.00928	0.118531	0.062428	0.053044	0.080122	0.035608	0.398688	0.21071	0.283876	0.240371	0.293887
	Odc	1.06437	0.920188	0.952638	0.888843	0.953739	0.716978	0.90125	0.624165	0.812252	0.824543	0.972655	0.712025	1.01396	1	0.85362
Figure 5L		CDI						CDI+T.mu
	Relative iNOS intensity(%)	100.087	104.799	105.712	92.0002	94.4813	102.921	101.27	102.933	106.793	126.529	117.483	110.542
Figure 5M		CDI						CDI+T.mu
	Relative ARG1 intensity(%)	115.485	104.614	86.8287	101.304	75.5186	116.249	63.3848	66.9005	67.9795	75.4714	87.5209	88.9945
Figure 5N		CDI						CDI+T.mu
	Relative ASS1 intensity(%)	28.4515	116.215	143.486	127.31	99.2595	56.4126	156.184	141.64	133.41	216.86	185.99	129.14

## Sheet: Figure 6
Figure 6A		Arginine(ug/g)
	CDI	12.557	6.67008	6.2547	3.44363	14.7615	18.1226
	CDI+T.mu	27.3791	114.779	54.3054	44.2149	26.0751	58.1878
	CDI+Arginine	51.8069	38.0815	24.8617	43.142	116.918	92.3861
Figure 6B		Ornithine(ug/g)
	CDI	195.255	63.7034	69.7218	173.341	125.49	81.7103
	CDI+T.mu	26.1272	20.8528	12.2934	30.2735	33.4012	50.0459
	CDI+Orn-free	1.63632	9.73368	13.9375	12.3677	1.11396	5.05955
Figure 6C	time(h)	NC						CDI						CDI+T.mu						CDI+Arginine						CDI+Orn-free
	0	100	100	100	100	100	100	100	100	100	100	100	100	100	100	100	100	100	100	100	100	100	100	100	100	100	100	100	100	100	100
	12	97	100	98	99	99	98	97	98	98	94	98	94	99	97	95	98	98	97	95	95	98	96	99	98	96	95	99	96	98	99
	24	98	100	98	99	98	99	89	85	90	82	89	83	95	86	91	89	99	89	90	89	101	102	100	89	87	93	99	88	99	99
	36	95	98	95	95	96	98	83	82	82	76	84	79	85	82	87	90	87	84	89	88	97	94	88	86	87	94	96	90	96	99
	48	102	103	103	101	103	103	80	82	76	74	81	80	84	82	87	94	81	82	90	95	98	86	92	87	92	95	100	93	101	99
Figure 6D	time(h)	NC						CDI						CDI+T.mu						CDI+Arginine						CDI+Orn-free
	0	0	0	0	0	0	0	0	0	0	0	0	0	0	0	0	0	0	0	0	0	0	0	0	0	0	0	0	0	0	0
	12	1	0	1	1	1	1	1	1	1	1	2	1	1	1	1	1	1	1	1	1	1	1	1	1	1	1	1	1	1	1
	24	1	0	1	1	1	1	6	3	2	5	6	2	3	2	3	1	2	3	2	0	0	0	0	3	3	2	1	3	1	3
	36	1	1	1	1	1	1	7	6	7	8	7	9	4	4	2	3	3	4	3	1	1	1	3	3	3	2	1	2	1	3
	48	0	0	0	0	0	0	4	4	4	10	4	7	4	4	2	4	4	4	2	3	1	1	2	3	2	1	1	2	0	1
Figure 6F		NC						CDI						CDI+T.mu						CDI+Arginine						CDI+Orn-free
	colon length (cm)	5.4	6.2	6.1	7.5	6.8	5.9	4.5	4.5	4.8	3.9	4	4.5	6.2	5.6	5.8	6.1	5.3	5.5	5.2	5.4	5.8	5.7	5.8	6.6	4.5	4.7	4.9	4.4	4.4	6
Figure 6G		NC						CDI						CDI+T.mu						CDI+Arginine						CDI+Orn-free
	Histological Score	0	0	1	1	0	0	7	6	7	7	7	7	6	6	6	5	6	5	4	5	4	5	5	5	1	2	4	2	1	2
Figure 6I		NC	CDI	CDI+T.mu	CDI+Arginine	CDI+Orn-free
	Neutrophils%	0.17	46.9	10.3	4.28	0.41
		0.25	24.8	22.5	8.61	0.81
		0.11	21.5	15.9	5.87	0.2
		0.31	20.9	22.4	13.5	0.31
		0.25	56.2	11.2	13.4	0.27
		0.16	25.9	18.8	11.3	0.24
		Neutrophil counts (×103)
	NC	1.88833	1.79755	0.866807	2.63151	2.02856	1.88249
	CDI	1451.91	567.335	1010.36	1059.4	1208.68	548.42
	CDI+T.mu	540.105	170.355	249.699	470.525	309.956	388.343
	CDI+Arginine	344.772	235.328	361.78	137.709	107.309	102.661
	CDI+Orn-free	13.2136	14.2303	2.78966	2.0513	2.18964	2.25715
Figure 6J		CXCL1 (pg/g)
	NC	2297.57	1736.94	175.785	2719.41	2353.03	2309.39
	CDI	3829.11	4934.05	4535.27	4528.12	3835.05	4565.31
	CDI+T.mu	3633.29	3596.68	2782.45	3774.77	2746.72	2897.14
	CDI+Arginine	2530.05	1658.8	1896.31	2243.61	1471.82	3241.85
	CDI+Orn-free	1886.49	2240.79	1309.25	2041.67	2152.13	1558.6
Figure 6K		IL-1B(pg/g)
	NC	248.256	270.767	38.5545	267.28	273.257	301.839
	CDI	538.34	407.278	700.637	782.148	594.394	446.496
	CDI+T.mu	237.611	244.632	254.595	235.915	245.525	294.871
	CDI+Arginine	242.496	342.506	263.152	261.259	197.225	404.954
	CDI+Orn-free	284.414	324.289	436.422	344.258	273.726	279.492
Figure 6L		CDI	CDI+T.mu	CDI+Arginine	CDI+Orn-free
	Log10 Vegetative CFU/g	3.42404	3.86455	3.9114	2.95566
		4.64848	4.78998	4.62192	3.05717
		3.98088	5.20713	4.30759	2.9987
		3.03339	4.31426	3.81816	3.97004
		5.1854	3.65121	3.767	3.58742
		4.45035	4.41391	3.82246	4.26962
Figure 6M		CDI	CDI+T.mu	CDI+Arginine	CDI+Orn-free
	Log10 Spore CFU/g	5.24795	4.75887	5.24543	3.83072
		5.85354	5.16565	5.78941	2.88107
		5.09483	5.16137	5.27541	3.0594
		4.47587	5.4392	5.66325	3.98026
		6.23509	4.70236	5.70276	4.2738
		5.42504	4.30477	5.12349	4.26962
Figure 6N		CDI						CDI+T.mu						CDI+Arginine						CDI+Orn-free
	TcdB (pg/g)	89.5578	80.13	50.4796	142.787	22.2436	73.9654	55.6092	33.0596	55.6062	23.5053	16.311	51.9862	1.27181	0	3.54882	1.30711	2.66009	2.50041	26.5172	23.4339	19.9883	32.7954	29.9571	38.8105
Figure 6P		CD4+IFNg+ cells (×103)
	NC	34.5699	49.5924	33.7941	51.0735	53.0844	39.543
	CDI	24.6173	27.2323	29.9561	26.1656	17.6111	4.66394
	CDI+T.mu	141.639	60.5988	67.944	60.2694	52.3868	45.1677
	CDI+Orn-free	66.4736	92.9114	77.7864	66.9345	75.1858	54.0269
		CD4+IFNg+in CD3+(%)
	NC	11	13.6	13.5	8	9.9	9.8
	CDI	6.78	9.9	9.4	13.6	6.4	8.2
	CDI+T.mu	13.3	21	17.6	18.6	20.4	20.5
	CDI+Orn-free	13.6	22	11.8	15.5	15.9	13.3
Figure 6Q		IFN-g (pg/g)
	NC	1795.22	956.135	739.323	953.885	1228.76	909.478
	CDI	501.344	164.706	401.681	256.827	238.419	100.374
	CDI+T.mu	655.05	592.476	950.293	741.678	650.483	546.897
	CDI+Arginine	401.681	256.827	238.419	100.374	274.386	164.706
	CDI+Orn-free	1305.06	1346.56	1024.18	1379.24	1267.24	1098.37

## Sheet: Figure 7
Figure 7B		NC						CDI						CDI+T.mu						CT+α-MDLA
	Arginine(ug/g)	56.1626	53.7465	80.2946	61.9446	89.4338	108.032	38.5747	11.588	13.9768	18.5035	13.2238	28.0304	40.3432	48.2528	79.0076	45.4089	35.5784	61.9446	22.0772	14.5674	3.3253	29.0291	25.683	32.7236
Figure 7C	Time(h)	NC						CDI						CDI+T.mu						CT+α-MDLA
	0	100	100	100	100	100	100	100	100	100	100	100	100	100	100	100	100	100	100	100	100	100	100	100	100
	12	96	102	96	98	96	96	98	95	97	96	96	98	98	95	96	96	96	97	97	98	99	98	95	100
	24	99	100	99	100	101	100	93	83	83	87	80	93	97	89	97	98	100	97	97	99	92	98	93	104
	36	97	96	96	97	97	97	85	81	79	82	79	84	94	86	92	93	92	94	93	89	86	87	89	91
	48	103	103	103	106	106	103	78	80	71	78	73	87	93	89	91	92	86	91	85	85	81	81	85	83
Figure 7D	Time(h)	NC						CDI						CDI+T.mu						CT+α-MDLA
	0	0	0	0	0	0	0	0	0	0	0	0	0	0	0	0	0	0	0	0	0	0	0	0	0
	12	1	0	1	1	0	1	2	1	1	1	1	1	1	1	1	1	1	1	2	1	1	1	1	1
	24	1	0	1	0	0	0	3	3	4	2	4	2	0	1	3	1	1	0	2	1	2	2	1	1
	36	1	1	1	1	1	1	6	5	4	4	4	3	2	3	3	4	2	2	4	5	6	5	5	6
	48	0	0	0	0	0	0	5	6	9	7	10	8	3	2	3	2	2	3	6	9	6	6	6	7
Figure 7F		Colon length(cm)
	NC	6.1	6.4	5.5	5.6	6	6.3
	CDI	5.2	4.8	4.8	5.4	4.1	4.9
	CDI+T.mu	5.9	5.1	5	5	5.1	5.5
	CT+α-MDLA	5	4.6	5	4.6	5.4	4.6
Figure 7G		NC						CDI						CDI+T.mu						CT+α-MDLA
	Histological Score	0	1	2	1	0	1	8	8	7	7	6	5	4	5	4	5	5	6	5	5	6	6	6	6
Figure 7H		Neutrophil (%)
	NC	1	1.9	1.2	1.3	6.7	1.8
	CDI	26	32	30	54	30	29
	CDI+T.mu	15	11	17	16.7	13	11.5
	CT+α-MDLA	22	31	33	22	43	24
		Neutrophil counts (×103)
	NC	2.931	0.938	3.645	2.811	2.361	3.123
	CDI	923.096	655.739	694.74	1121.57	632.819	850.708
	CDI+T.mu	499.432	514.931	412.483	390.345	322.905	266.7
	CT+α-MDLA	548.641	882	680.832	601.674	572.2	497.149
Figure 7I		CDI	CDI+T.mu	CT+α-MDLA
	Log10 Vegetative CFU/g	3.43938	4.27984	5.40894
		3.64975	4.451	5.28819
		4.13077	3.80079	4.66454
		4.86555	3.95251	4.19723
		4.29843	3.54975	4.53018
		5.48149	4.72354	4.44855
Figure 7J		CDI	CDI+T.mu	CT+α-MDLA
	Log10 Spore CFU/g	4.6435	5.18293	5.56384
		5.11215	5.32606	6.1121
		5.02007	5.30594	5.18742
		4.99817	5.05135	5.75353
		4.40564	5.48551	5.92812
		5.50268	5.09152	4.63607
Figure 7K		TcdB (pg/g)
	CDI	17.0962	139.949	469.619	227.968	234.923	71.6312
	CDI+T.mu	25.2278	40.5559	43.1817	57.2912	46.5992	9.99051
	CT+α-MDLA	240.891	86.0776	216.157	118.151	235.801	192.199

## Sheet: Supplement Figure 1
Supplement Figure 1B
	Body Weight	time(days)	NC					NC-ABX					T.mu					T.mu-ABX
		0	100	100	100	100	100	100	100	100	100	100	100	100	100	100	100	100	100	100	100	100
		2	102.703	102.062	102.538	101.143	101.031	106.452	108.962	104.902	105.556	100.465	103.448	102.062	102.825	105.522	102.907	103.431	102.336	102.941	105.314	97.1429
		4	104.324	102.577	104.569	104.571	103.608	107.834	108.962	105.392	106.019	101.861	110.919	104.639	111.299	110.429	104.651	104.412	104.673	106.863	105.797	99.0476
		6	107.027	105.67	107.614	105.143	105.67	109.677	115.094	106.863	108.333	101.395	109.195	106.186	111.864	110.429	105.233	103.431	105.14	104.902	109.662	99.5238
		8	109.73	110.825	111.675	109.143	109.278	110.138	113.207	105.882	108.796	102.326	108.046	96.9072	106.215	119.632	107.558	105.392	105.14	106.373	110.145	102.381
Supplement Figure 1C
		NC					NC-ABX					T.mu					T.mu-ABX
	Total T.mu (Log10) cecal contents	0	0	0	0	0	0	0	0	0	0	7.09318	6.99683	7.35369	7.32637	7.33471	8.41225	8.25753	8.21352	8.25588	7.97837
Supplement Figure 1D
		NC+T.mu						CDI+T.mu
	T.mu (Log10 CFU/g)	9.28444	9.35888	8.27572	9.58503	10.028	9.05622	8.67704	8.71142	9.1107	9.73628	9.35655	9.61305
		9.7253	9.01306	8.96257	8.50864	9.14835	7.12329	8.91514	7.49826	7.56384	8.5959	8.80967	8.48812
		7.70224	8.0016	7.77489	7.74725	8.01725	8.32416	7.66741	7.69402	7.53665	7.71416	7.54199	7.83686

## Sheet: Supplement Figure 2
Supplement Figure 2F
	Body Weight	time(h)	NC
		0	100	100	100	100	100
		12	100	100	101	102	100
		24	98	97	103	102	102
		36	100	100	104	103	104
		48	101	101	105	103	103
		time(h)	CDI
		0	100	100	100	100	100
		12	100	100	98	100	98
		24	100	97	96	100	102
		36	88	87	88	89	90
		48	82	87	86	85	88
		time(h)	CDI+T.mu
		0	100	100	100	100	100
		12	98	98	94	98	97
		24	101	100	103	102	105
		36	100	96	94	95	100
		48	96	97	90	93	98
		time(h)	CDI+T.mu(MNZ)
		0	100	100	100	100	100
		12	98	99	99	100	99
		24	101	101	97	102	103
		36	89	88	89	93	92
		48	83	83	82	85	90
Supplement Figure 2G
	colon length	NC	8	8.1	7.5	7	7.6
		CDI	4.9	5.4	5.5	5	5.2
		CDI+T.mu	6.8	7	5.7	6.5	6.6
		CDI+T.mu(MNZ)	4.9	5	5.4	5.1	6
Supplement Figure 2I
	Histological Score	NC	0	0	0	0	1
		CDI	8	7	6	6	8
		CDI+T.mu	4	4	5	4	3
		CDI+T.mu(MNZ)	6	8	7	7	6

## Sheet: Supplement Figure 3
Supplement Figure 3C
		CDI								CDI+T.mu
	ILC1%	11.7	2.65	2.71	4.34	5.2	7.3	7.7	15.8	18.5	2.96	10.4	7.18	7.4	8.4	7.74	6.87
		CDI								CDI+T.mu
	ILC1 counts (×103)	1.039	0.772	1.592	0.381	4.836	2.134	1.217	3.206	1.134	2.69	5.483	1.842	2.56	1.792	2.45	1.082
		CDI								CDI+T.mu
	NK%	14.4	2.5	6.62	11.4	9.93	13.3	17.8	13.3	16.5	8.19	16.8	15	17.7	22.3	12.7	14.1
		CDI								CDI+T.mu
	NK counts (×103)	1.279	0.728	3.889	1.003	1.225	3.884	2.804	2.669	4.89	3.138	4.345	5.835	4.407	2.94	2.947	1.181
Supplement Figure 3D
		CDI								CDI+T.mu
	ILC2%	3.87	16.8	21.5	18.3	8.28	12.7	22.3	16.9	19.5	19.2	23.1	21.2	24.7	13.3	19.7	16.2
		CDI								CDI+T.mu
	ILC2 counts (×103)	1.669	2.667	4.065	5.49	1.004	2.103	5.644	3.333	4.78	5.06	3.71	5.04	4.06	2.91	5.1	3.09
		CDI								CDI+T.mu
	ILC3%	2.67	3.23	3.45	3.28	8.97	8	5.83	7.12	5.48	4.28	6	5.18	6.29	11.4	5.26	7.36
		CDI								CDI+T.mu
	ILC3 counts (×103)	1.152	0.512	0.652	0.176	1.131	1.326	1.475	1.404	1.067	1.316	0.907	1.285	3.488	0.777	2.321	1.215
Supplement Figure 3E
		CDI					CDI+T.mu
	Macrophage%	6.5	4.1	20	12.4	6.9	6.4	4.6	8.6	2.8	6.1
		CDI					CDI+T.mu
	Macrophage counts (×103)	50.82	14.21	160	6.867	34.79	8.2	19.7	58.7	19.423	24.494
Supplement Figure 3F
		CDI					CDI+T.mu
	γδT%	2.8	3.7	8	7	7	5.7	11.2	7	4.3	5
Supplement Figure 3G
		CDI						CDI+T.mu
	CD8+IFNg+ in CD3+(%)	2	1.4	2.1	2.2	2.3	1.8	2.7	0.8	0.7	3.8	0.62	2.46
Supplement Figure 3H
	IL-4 (pg/g)	NC	1742.66	1001.17	1349.18	1637.85	1658.64
		NC+T.mu	1336.9	907.517	1338.62	851.793	1062.11
		CDI	641.555	695.005	702.045	833.351	973.927
		CDI+T.mu	816.989	913.435	619.47	617.997	884.258
Supplement Figure 3I
	IL-13 (pg/g)	NC	3806.86	2072.47	1875	2732.7	2414.71
		NC+T.mu	1096.01	1556.09	1100.86	1085.99	1308.2
		CDI	1164.15	1844	1051.75	1220.68	1249.82
		CDI+T.mu	1041.4	1078.18	745.925	831.116	1455.76

[truncated: 5 more sheets: Supplement Figure 4, Supplement Figure 5, Supplement Figure 6, Supplement Figure 7, Supplement Figure 8]
